# Supplementary material for: Carbon Formation during Methane Dry Reforming over Ni-Containing Ceria-Zirconia Catalysts
Source: Nanomaterials (Basel). 2022 Oct 19;12(20):3676. doi: 10.3390/nano12203676 (PMC9607641; doi:10.3390/nano12203676)
Supplement: Supplementary file 1 [file nanomaterials-12-03676-s001.zip]

Archive with 1 entries (1 files):
- nanomaterials-1955672-supplementary.pdf
